# Supplementary material for: Prevalence of gastrointestinal symptoms in patients with influenza, clinical significance, and pathophysiology of human influenza viruses in faecal samples: what do we know?
Source: Virol J. 2015 Dec 12;12:215. doi: 10.1186/s12985-015-0448-4 (PMC4676820; doi:10.1186/s12985-015-0448-4)
Supplement: Additional file 1: — Studies describing compared prevalence of gastrointestinal symptoms in function of influenza viruses. (XLSX 11 kb) [file 12985_2015_448_MOESM1_ESM.xlsx]

## Sheet: Feuil1
Additional file 1: Studies describing compared prevalence of gastrointestinal symptoms in function of influenza viruses
Studies	N	Age (yo)	Study design	Period	Laboratory test	Clinical characteristics	N confirmed influenza	GI symptoms for (A(H3N2) and A(H1N1)) N(%)	GI symptoms for A(H1N1)pdm09 N(%)	GI symptoms for influenza B N(%)	pvalue	Conclusion
Kaji M, et al., 2003 [3]	196	>30 yo	Prospective study with patients with respiratory symptoms who consulted University Medical Center	1999-2001	Serological and cultures MDCK	Mild cases: respiratory symptoms and GI symptoms	54 (27%) A(H1N1); 98 (50%) A(H3N2) and 44 (23%) B	2 (4%) A(H1N1) and 6 (6%) A(H3N2)		10 (23%)	p<0.01	Gastrointestinal (GI) symptoms such as nausea, epigastralgia and diarrhea were common in influenza B patients.
Aymard M, et al., 2003 [4].	158	<15 yo	Prospective pilot network to measure incidence of influenza in children with acute respiratory infections	2000-2002	Virus cultures	Acute Respiratory Infection with a temperature ≥ 38 C and one respiratory symptoms	42 (26%) A(H1N1); 66 (42%) A(H3N2) and 50 (32%) B	15 (36%) A(H1N1) and 27 (41%) A(H3N2)		32(64%)	p=0.03	GI symptoms were more common in children with influenza B than A.
To KK, et al., 2010 [11]	186	>18 yo	Retrospective study on hospitalized adults with confirmed A(H1N1)pdm09 et seasonal influenza A	2009-2010	RT-PCR	Case hospitalized for confirmed influenza	69 (37%) A(H1N1)pdm09 and 117 (63%) seasonal influenza	Vomiting or diarrhea:13 (11.1%)	Vomiting or diarrhea: 15 (21.7%)		p=0.05	Diarrhea or vomiting were more common among patients with A(H1N1)pdm09 with respect to patients with seasonal A influenza.
Gutierrez-Pizarraya A, et al., 2012 [8]	130	> 14 yo	A prospective observational-cohort hospitalized patients	2010-2011	RT-PCR	Cases of hospitalized community-acquired pneumonia and cases of influenza with severe disease	50 (38.5%) influenza B and 80 (61%) A(H1N1)pdm09		5 (6.3%)	3 (6%)	p=0.95	GI symptoms occurred with similar frequency in patients with A(H1N1)pdm09 and B influenza viruses.
Wie SH, et al., 2013 [9]	2129	>18 yo	A prospective observational-study on adult patients visiting emergency rooms of seven university hospitals	2011-2012	RT-PCR	Cases with influenza like illness	656 A(H3N2) and 194 influenza B	A(H3N2) Abdominal pain:40 (6.1%) Diarrhea: 35 (5.3%) Nausea/vomiting: 103 (15.7%)		Abdominal pain 22(11.3%), diarrhea 17 (8.8%) and nausea/vomiting 48(24.7%)	Abdominal pain: p=0.014; Diarrhea: p=0.08; Nausea/Vomiting p=0.004	GI symptoms were more common in patients with influenza A(H3N2) than patients with influenza B.
Meury S, et al., 2004 [5]	653	<18 yo	Prospective study on children hospitalized with respiratory illness	2001-2003	PCR	Respiratory symptoms	45(75%) A and 15(25%) B.	Vomiting 22 (52%) and diarrhea 11 (26%)		Vomiting 5(36%) and diarrhea 2(14%)	p>0.05	GI symptoms occurred with similar frequency in patients with A and B seasonal influenza viruses.
Hawkes M, et al., 2011 [10]	818	<17 yo	Prospective study on patients with ILI at emergency department 2007-2009	2008-2009	RT-PCR	Fever, cough, headache, myalgia, fatigue or loose stool	101 (40%) A(H1N1)pdm09; 90 (36%) seasonal influenza A and 60 (24%) influenza B	Vomiting and diarrhea: 22 (24%) and 13 (14%)	Vomiting 26 (26%) and diarrhea 10 (10%)	Vomiting 13(22%) and diarrhea 8(13%)	p>0.05	GI symptoms occurred with similar frequency in patients with A(H1N1)pdm09 and seasonal influenza viruses.
Morris SK, et al., 2012 [7].	376	< 18yo	Retrospective analysis of children admitted to hospital with A(H1N1)pdm09 and seasonal influenza A	2004-2099	Viral cultures and RT-PCR	Case hospitalized for confirmed influenza	176 (47%) A(H1N1)pdm09 and 200 (53,2%) Seasonal influenza	33 (16%)	40 (37%)			No conclusion about the difference of GI symptoms prevalence between seasonal and pandemic influenza.
Tran D, et al., 2012, [12]	2584	<16 yo	Retrospective analysis comparison of children hospitalized with seasonal versus pandemic Influenza A	2004-2009	RT-PCR	Cases hospitalized with confirmed influenza virus	816 seasonal influenza A, 351 A(H1N1)pdm09	324 (39,7)		184 (52, 4%)	p<0,001	GI symptoms occurred more frequently among children with influenza A(H1N1)pdm09 with respect to seasonal influenza A.
Hong KW, et al., 2014 [6]	1080	<14 yo and >14 yo	Retrospective study on medical records of children, adolescent and adults with confirmed influenza	2011-2012	RT-PCR	Influenza Like Illness as fever and cough	630(58%)A and 450 (41,4%)B	Nausea/Vomiting, diarrhea and abdominal pain Children 100(21%); 30(6.3%); 41(15.1%) Adolescents/Adults: 27(17,7%); 6(4%) and 11(7.2%)		Nausea/Vomiting, diarrhea and abdominal pain Children 90(27%); 36(11%); 36(16%) Adolescents/Adults: 25(21.2%); 10(8.5%); 14(12%)	In children Nausea/Vomiting p=0.043 and Diarrhea p=0.02	Children with influenza B presented with high fever, sputum production , diarrhea, nausea/vomiting and myalgia were more frequently than those with influenza A.
