# Supplementary material for: Prevalence of gastrointestinal symptoms in patients with influenza, clinical significance, and pathophysiology of human influenza viruses in faecal samples: what do we know?
Source: Virol J. 2015 Dec 12;12:215. doi: 10.1186/s12985-015-0448-4 (PMC4676820; doi:10.1186/s12985-015-0448-4)
Supplement: Additional file 2: — Studies describing detection and/or isolation of influenza virus in stools of laboratory confirmed influenza patients. (XLSX 12 kb) [file 12985_2015_448_MOESM2_ESM.xlsx]

## Sheet: Feuil2
Additional file 2: Studies describing detection and/or isolation of influenza virus in stools of laboratory confirmed influenza patients
Studies	Age groups	Population	Study design	Clinical presentation of gastrointestinal (GI) symptoms	Laboratory test	Searching virus in stool	GI symptoms on stool positive patients	Cultures	Conclusion
Wootton, S.H., et al., 2006, [319	< 2 years old (yo)	5	Prospective study among children admitted to BC Children's Hospital (BCCH) with influenza confirmed by rapid antigen test or respiratory viral culture from January to April 2006.	Diarrhea in 3 of 4 patients with flu	RT-PCR	One stool was positive for influenza A and one stool was positive for influenza B from 2 patients	Among the 2 children with positive stool, one had diarrhea and not the other	No culture	It is interesting to speculate whether influenza virus detection in stool is confined to children and whether the presence of viral RNA within the GI tract reflects immunologic immaturity, influenza naiveté or both.
Tamura, D., M. Fujino, et al., 2010, [20]	< 6 yo	18	Prospective study among paediatric influenza patients who presented to the paediatric services at Hospital during August 2007 and September 2008 influenza seasons.	GI symptoms : 38% (7/18) of children	RT-PCR	15 stool from 11 patients were positive for viral gene detection: 9 A(H1N1) and 2 A(H3N2).	5 patients with positive stool had GI symptoms	Influenza virus was isolated from 1 stool specimen	These results suggest that the presence of viral genes, as detected by reverse transcription-polymerase chain reaction, in stool samples may not be associated with virus infection in intestinal organs.
Wootton, S.H., et al., 2014, [21]	<15 yo	20	Prospective study among children younger than 17 years admitted to Children’s Memorial Hermann Hospital, Houston, TX, between January 2009 and April 2011 with laboratory-confirmed influenza infection.	GI symptoms:12 (60%)	RT-PCR	Viral A(H1N1) RNA was detected in stools of 5 (25%) hospitalized children.	Two of the five children (40%) with qPCR-positive stools have GI symptoms.	All cultures were negative (seven of 8 positive qPCR stool samples had Ct values >35)	Influenza RNA in stool was not associated with the presence of GI symptoms or more severe disease. Cultivable influenza viruses were not detected in stool. The finding of viremia in an immunocompetent child adds to the potential for systemic spread to nonrespiratory sites during influenza infection in children and adverse outcome.
Dilantika, C et al., 2010, [22]	<6 yo	733	Prospective study among paediatric patients in Indonesia presenting with concurrent diarrhea and influenza-like illness from September 2005 to April 2008.	Mild diarrhea : 33.3% Moderate diarrhea : 50.0% Severe diarrhea: 16.7%	RT-PCR	21 (2.9%) stool were positive for influenza: 1 A(H1N1), 3 A(H3N2), and 17 influenza B viruses	Among the 21 patients with positive stool, 6 had mild diarrhea,13 moderate diarrhea, and 2 severe diarrhea	Influenza virus was isolated from 1 stool specimen	The detection of influenza viral RNA and viable influenza virus from stool suggests that influenza virus may be localized in the gastrointestinal tract of children, may be associated with paediatric diarrhea.
Chan, M. C. et al., 2011, [23]	>18 yo	119	Prospective, observational study among adults hospitalized with laboratory-confirmed seasonal influenza A infections during 2006–2009.	Vomiting and diarrhea were reported by 15 (13%) and 7 (6%) patients, respectively.	RT-PCR	Influenza A viral RNA was detected in 56 of 119 (47%) of stool samples, 59% were A(H1N1) and 49% were A(H3N2).	Among the 56 patients with positive stool, 10 had vomiting or diarrhea, 7 vomiting and 5 diarrhea	All cultures were negative	Haematogenous dissemination to organs trough infected lymphocytes or macrophages in severe influenza cases with high virus load are possible explanations for faecal viral RNA detection.
Arena, C., et al., 2012, [36]	>18 yo	138 cases with acute diarrhea and 93 controls	Retrospective study among adults’ patients with gastro-intestinal symptoms, enrolled by general practitioners between December 2010 and April 2011.	Acute diarrhea for 138 cases	RT-PCR	10 (7.2%) stool were tested positive for one influenza virus.	Among patient with positive stool all had acute diarrhea	No culture	Simultaneous investigation of enteric and influenza viruses in patients complaining of gastrointestinal symptoms could be useful for future studies to better identify the agents responsible for AD.
Yoo, S. J., et al., 2010, [24]	All age groups	65	Prospective study with hospitalization of patients due to progression to pneumonia or febrile convulsion, acute gastroenteritis, or underlying illnesses between November and December 2009.	GI symptoms: 28 patients (43.1%).	RT-PCR	A(H1N1)pdm09 virus was recovered from stools of 16 patients (24.6%).	Among patient with positive stool 7 (43.7%) had GI symptoms	No culture	Comparing stool A(H1N1) pdm09-positive and -negative groups, no difference of frequency was noticed for diarrhea (P = 0.683), nausea (P = 0.746), vomiting (P = 0.898), and abdominal pain (P = 0.977). However, our data show that considerable numbers of patients shed A(H1N1) pdm09 virus in their stool, even in the absence of diarrhea.
To, K.K.W., et al., 2010 [25]	All age groups	22	A prospective study among hospitalized patients with clinical suspicion of A(H1N1)pdm09.	GI symptoms: 0% of patients with A(H1N1)pdm2009 and 25% of patients with A(H3N2)	RT-PCR	A(H1N1)pdm09 virus was detected in 44% (4/9) of stools .	No GI Symptoms	Viral culture was also positive from the stool sample with the highest viral load	Younger age was associated with prolonged shedding in the respiratory tract and higher viral load in the stool.
Suryaprasad, A., et al., 2011, [26]	All age groups	35	Prospective study among patients with confirmed A(H1N1)pdm2009 (household visits) during 10 April 8 May 2009.	Vomiting 31% of patients and diarrhea 20%	RT-PCR	Viral ARN was detected on 2 (0,06%) stools	Only one patient with positive stool (50%) had GI symptoms	All cultures were negative	Prospective studies are needed to ascertain the risk for virus shedding in stool.
Chan, M. C., N. Lee, et al. 2009 [27]	All age groups	651	Retrospective analysis was performed using archived stool specimens collected in a previous study on the etiology of gastroenteritis during a 12 month period.	All patient with symptoms of gastroenteritis	RT-PCR	7 (1.1%) specimens collected from 6 patients were tested positive for influenza A virus by PCR.	All with concurrent respiratory and GI symptoms	No culture	Influenza A viral RNA can be detected in stool specimens of 6 high-risk influenza patients with concurrent respiratory and gastrointestinal symptoms. Further investigation on the gastrointestinal involvement of seasonal influenza is required.
